# Supplementary material for: Contignasterines, Anti-Inflammatory 2‑Aminoimidazole Steroids from the Sponge Neopetrosia cf. rava Collected in the Bismarck Sea
Source: J Nat Prod. 2025 Mar 7;88(5):1244–52. doi: 10.1021/acs.jnatprod.5c00118 (PMC12105020; doi:10.1021/acs.jnatprod.5c00118)
Supplement: Supplementary file 2 [file np5c00118_si_002.zip]

Archive with 3 entries (3 files):
- Contignasterine A.zip
- Contignasterine B.zip
- Contignasterol.zip
